# Supplementary material for: The Interaction between Reactive Peritoneal Mesothelial Cells and Tumor Cells via Extracellular Vesicles Facilitates Colorectal Cancer Dissemination
Source: Cancers (Basel). 2021 May 20;13(10):2505. doi: 10.3390/cancers13102505 (PMC8161093; doi:10.3390/cancers13102505)
Supplement: Supplementary file 1 [file cancers-13-02505-s001.zip]

Archive with 1 entries (1 files):
- cancers-1208948-supplementary.pdf
